# Supplementary material for: Optical functionalization of human Class A orphan G-protein-coupled receptors
Source: Nat Commun. 2018 May 16;9:1950. doi: 10.1038/s41467-018-04342-1 (PMC5956105; doi:10.1038/s41467-018-04342-1)
Supplement: Supplementary file 5 — Supplementary Data 2 [file 41467_2018_4342_MOESM5_ESM.xlsx]

## Sheet: Supplementary Data 2
Supplementary Data 2: Nucleotide sequences for proteins of Supplementary Data 1. The genes are available through Addgene.org.
Name	Sequence
Opto-B2AR	ATGAAAACGATCATCGCCCTGAGCTACATCTTCTGCCTGGTATTCGCCATGTACACCGATATAGAGATGAACAGGCTGGGAAAGGATAGCCTCATGAACGGGACCGAGGGCCCAAACTTCTACGTGCCTTTCTCCAACAAGACGGGCGTGGTGCGCAGCCCCTTCGAGGCCCCGCAGTACTACCTGGCGGAGCCATGGCAGTTCTCCATGCTGGCCGCCTACATGTTCCTGCTGATCATGCTTGGCTTCCCCATCAACTTCCTCACGCTGTACGTCATTGCCAAGTTCGAGAGGCTACAGACTGTCCTCAACTACATCCTGCTCAACCTGGCCGTGGCCGACCTCTTCATGGTGTTCGGGGGCTTCACCACCACCCTCTACACCTCTCTGCACGGGTAC…
Opto-A1AR	ATGAAAACGATCATCGCCCTGAGCTACATCTTCTGCCTGGTATTCGCCATGTACACCGATATAGAGATGAACAGGCTGGGAAAGGATAGCCTCATGAACGGGACCGAGGGCCCAAACTTCTACGTGCCTTTCTCCAACAAGACGGGCGTGGTGCGCAGCCCCTTCGAGGCCCCGCAGTACTACCTGGCGGAGCCATGGCAGTTCTCCATGCTGGCCGCCTACATGTTCCTGCTGATCATGCTTGGCTTCCCCATCAACTTCCTCACGCTGTACGTCGTAGCCTGTCACCGACACCTGCACTCAGTCCTCAACTACATCCTGCTCAACCTGGCCGTGGCCGACCTCTTCATGGTGTTCGGGGGCTTCACCACCACCCTCTACACCTCTCTGCACGGGTAC…
Opto-FFR3	ATGAAAACGATCATCGCCCTGAGCTACATCTTCTGCCTGGTATTCGCCATGTACACCGATATAGAGATGAACAGGCTGGGAAAGGATAGCCTCATGAACGGGACCGAGGGCCCAAACTTCTACGTGCCTTTCTCCAACAAGACGGGCGTGGTGCGCAGCCCCTTCGAGGCCCCGCAGTACTACCTGGCGGAGCCATGGCAGTTCTCCATGCTGGCCGCCTACATGTTCCTGCTGATCATGCTTGGCTTCCCCATCAACTTCCTCACGCTGTACGTCTTTGTGGGCAAGCTGCAGCGCCGCCCGGTGGCCCTCAACTACATCCTGCTCAACCTGGCCGTGGCCGACCTCTTCATGGTGTTCGGGGGCTTCACCACCACCCTCTACACCTCTCTGCACGGG…
Opto-A2A	ATGAAAACGATCATCGCCCTGAGCTACATCTTCTGCCTGGTATTCGCCATGTACACCGATATAGAGATGAACAGGCTGGGAAAGGATAGCCTCATGAACGGGACCGAGGGCCCAAACTTCTACGTGCCTTTCTCCAACAAGACGGGCGTGGTGCGCAGCCCCTTCGAGGCCCCGCAGTACTACCTGGCGGAGCCATGGCAGTTCTCCATGCTGGCCGCCTACATGTTCCTGCTGATCATGCTTGGCTTCCCCATCAACTTCCTCACGCTGTACGTCGTGTGGCTCAACAGCAACCTGCAGAACGTCCTCAACTACATCCTGCTCAACCTGGCCGTGGCCGACCTCTTCATGGTGTTCGGGGGCTTCACCACCACCCTCTACACCTCTCTGCACGGGTAC…
Opto-D1R	ATGAAAACGATCATCGCCCTGAGCTACATCTTCTGCCTGGTATTCGCCATGTACACCGATATAGAGATGAACAGGCTGGGAAAGGATAGCCTCATGAACGGGACCGAGGGCCCAAACTTCTACGTGCCTTTCTCCAACAAGACGGGCGTGGTGCGCAGCCCCTTCGAGGCCCCGCAGTACTACCTGGCGGAGCCATGGCAGTTCTCCATGCTGGCCGCCTACATGTTCCTGCTGATCATGCTTGGCTTCCCCATCAACTTCCTCACGCTGTACGTCGTCATCAGGTTTCGACACCTGCGGTCCAAGGTGCTCAACTACATCCTGCTCAACCTGGCCGTGGCCGACCTCTTCATGGTGTTCGGGGGCTTCACCACCACCCTCTACACCTCTCTGCACGGG…
Opto-D2R	ATGAAAACGATCATCGCCCTGAGCTACATCTTCTGCCTGGTATTCGCCATGTACACCGATATAGAGATGAACAGGCTGGGAAAGGATAGCCTCATGAACGGGACCGAGGGCCCAAACTTCTACGTGCCTTTCTCCAACAAGACGGGCGTGGTGCGCAGCCCCTTCGAGGCCCCGCAGTACTACCTGGCGGAGCCATGGCAGTTCTCCATGCTGGCCGCCTACATGTTCCTGCTGATCATGCTTGGCTTCCCCATCAACTTCCTCACGCTGTACGTCGTATCACGAGAGAAGGCTTTGCAGACCACCCTCAACTACATCCTGCTCAACCTGGCCGTGGCCGACCTCTTCATGGTGTTCGGGGGCTTCACCACCACCCTCTACACCTCTCTGCACGGGTAC…
Opto-M1R	ATGAAAACGATCATCGCCCTGAGCTACATCTTCTGCCTGGTATTCGCCATGTACACCGATATAGAGATGAACAGGCTGGGAAAGGATAGCCTCATGAACGGGACCGAGGGCCCAAACTTCTACGTGCCTTTCTCCAACAAGACGGGCGTGGTGCGCAGCCCCTTCGAGGCCCCGCAGTACTACCTGGCGGAGCCATGGCAGTTCTCCATGCTGGCCGCCTACATGTTCCTGCTGATCATGCTTGGCTTCCCCATCAACTTCCTCACGCTGTACGTCTTCAAGGTCAACACGGAGCTCAAGACAGTCCTCAACTACATCCTGCTCAACCTGGCCGTGGCCGACCTCTTCATGGTGTTCGGGGGCTTCACCACCACCCTCTACACCTCTCTGCACGGGTAC…
Opto-M2R	ATGAAAACGATCATCGCCCTGAGCTACATCTTCTGCCTGGTATTCGCCATGTACACCGATATAGAGATGAACAGGCTGGGAAAGGATAGCCTCATGAACGGGACCGAGGGCCCAAACTTCTACGTGCCTTTCTCCAACAAGACGGGCGTGGTGCGCAGCCCCTTCGAGGCCCCGCAGTACTACCTGGCGGAGCCATGGCAGTTCTCCATGCTGGCCGCCTACATGTTCCTGCTGATCATGCTTGGCTTCCCCATCAACTTCCTCACGCTGTACGTCATTAAAGTCAACCGCCACCTCCAGACCGTCCTCAACTACATCCTGCTCAACCTGGCCGTGGCCGACCTCTTCATGGTGTTCGGGGGCTTCACCACCACCCTCTACACCTCTCTGCACGGGTAC…
Opto-M3R	ATGAAAACGATCATCGCCCTGAGCTACATCTTCTGCCTGGTATTCGCCATGTACACCGATATAGAGATGAACAGGCTGGGAAAGGATAGCCTCATGAACGGGACCGAGGGCCCAAACTTCTACGTGCCTTTCTCCAACAAGACGGGCGTGGTGCGCAGCCCCTTCGAGGCCCCGCAGTACTACCTGGCGGAGCCATGGCAGTTCTCCATGCTGGCCGCCTACATGTTCCTGCTGATCATGCTTGGCTTCCCCATCAACTTCCTCACGCTGTACGTCTTTAAGGTCAACAAGCAGCTGAAGACGGTCCTCAACTACATCCTGCTCAACCTGGCCGTGGCCGACCTCTTCATGGTGTTCGGGGGCTTCACCACCACCCTCTACACCTCTCTGCACGGGTAC…
