# Supplementary material for: Optical functionalization of human Class A orphan G-protein-coupled receptors
Source: Nat Commun. 2018 May 16;9:1950. doi: 10.1038/s41467-018-04342-1 (PMC5956105; doi:10.1038/s41467-018-04342-1)
Supplement: Supplementary file 7 — Supplementary Data 4 [file 41467_2018_4342_MOESM7_ESM.xlsx]

## Sheet: Supplementary Data 4
Supplementary Data 4: Nucleotide sequences for proteins of Supplementary Data 3. The genes are available through Addgene.org.
Name	Sequence
Opto-GPR1	ATGAAAACGATCATCGCCCTGAGCTACATCTTCTGCCTGGTATTCGCCATGTACACCGATATAGAGATGAACAGGCTGGGAAAGGATAGCCTCATGAACGGGACCGAGGGCCCAAACTTCTACGTGCCTTTCTCCAACAAGACGGGCGTGGTGCGCAGCCCCTTCGAGGCCCCGCAGTACTACCTGGCGGAGCCATGGCAGTTCTCCATGCTGGCCGCCTACATGTTCCTGCTGATCATGCTTGGCTTCCCCATCAACTTCCTCACGCTGTACGTCACGGGGTTCAAGTGGAAGAAAACAGTCCTCAACTACATCCTGCTCAACCTGGCCGTGGCCGACCTCTTCATGGTGTTCGGGGGCTTCACCACCACCCTCTACACCTCTCTGCACGGGTACTTC…
Opto-GPR3	ATGAAAACGATCATCGCCCTGAGCTACATCTTCTGCCTGGTATTCGCCATGTACACCGATATAGAGATGAACAGGCTGGGAAAGGATAGCCTCATGAACGGGACCGAGGGCCCAAACTTCTACGTGCCTTTCTCCAACAAGACGGGCGTGGTGCGCAGCCCCTTCGAGGCCCCGCAGTACTACCTGGCGGAGCCATGGCAGTTCTCCATGCTGGCCGCCTACATGTTCCTGCTGATCATGCTTGGCTTCCCCATCAACTTCCTCACGCTGTACGTCATCGTGGGCACTCCTGCCTTCCGTGCCCCCCTCAACTACATCCTGCTCAACCTGGCCGTGGCCGACCTCTTCATGGTGTTCGGGGGCTTCACCACCACCCTCTACACCTCTCTGCACGGGTAC…
Opto-GPR4	ATGAAAACGATCATCGCCCTGAGCTACATCTTCTGCCTGGTATTCGCCATGTACACCGATATAGAGATGAACAGGCTGGGAAAGGATAGCCTCATGAACGGGACCGAGGGCCCAAACTTCTACGTGCCTTTCTCCAACAAGACGGGCGTGGTGCGCAGCCCCTTCGAGGCCCCGCAGTACTACCTGGCGGAGCCATGGCAGTTCTCCATGCTGGCCGCCTACATGTTCCTGCTGATCATGCTTGGCTTCCCCATCAACTTCCTCACGCTGTACGTCGCCTACCGCCAGGTGCAACAGCGCAACGAGCTCAACTACATCCTGCTCAACCTGGCCGTGGCCGACCTCTTCATGGTGTTCGGGGGCTTCACCACCACCCTCTACACCTCTCTGCACGGGTAC…
Opto-GPR6	ATGAAAACGATCATCGCCCTGAGCTACATCTTCTGCCTGGTATTCGCCATGTACACCGATATAGAGATGAACAGGCTGGGAAAGGATAGCCTCATGAACGGGACCGAGGGCCCAAACTTCTACGTGCCTTTCTCCAACAAGACGGGCGTGGTGCGCAGCCCCTTCGAGGCCCCGCAGTACTACCTGGCGGAGCCATGGCAGTTCTCCATGCTGGCCGCCTACATGTTCCTGCTGATCATGCTTGGCTTCCCCATCAACTTCCTCACGCTGTACGTCATCGCGTCCACTCCGGCGCTGCGCACGCCCCTCAACTACATCCTGCTCAACCTGGCCGTGGCCGACCTCTTCATGGTGTTCGGGGGCTTCACCACCACCCTCTACACCTCTCTGCACGGGTAC…
Opto-GPR12	ATGAAAACGATCATCGCCCTGAGCTACATCTTCTGCCTGGTATTCGCCATGTACACCGATATAGAGATGAACAGGCTGGGAAAGGATAGCCTCATGAACGGGACCGAGGGCCCAAACTTCTACGTGCCTTTCTCCAACAAGACGGGCGTGGTGCGCAGCCCCTTCGAGGCCCCGCAGTACTACCTGGCGGAGCCATGGCAGTTCTCCATGCTGGCCGCCTACATGTTCCTGCTGATCATGCTTGGCTTCCCCATCAACTTCCTCACGCTGTACGTCATCTTCCACAACCCCAGCCTGCGAGCACCCCTCAACTACATCCTGCTCAACCTGGCCGTGGCCGACCTCTTCATGGTGTTCGGGGGCTTCACCACCACCCTCTACACCTCTCTGCACGGGTAC…
Opto-GPR15	ATGAAAACGATCATCGCCCTGAGCTACATCTTCTGCCTGGTATTCGCCATGTACACCGATATAGAGATGAACAGGCTGGGAAAGGATAGCCTCATGAACGGGACCGAGGGCCCAAACTTCTACGTGCCTTTCTCCAACAAGACGGGCGTGGTGCGCAGCCCCTTCGAGGCCCCGCAGTACTACCTGGCGGAGCCATGGCAGTTCTCCATGCTGGCCGCCTACATGTTCCTGCTGATCATGCTTGGCTTCCCCATCAACTTCCTCACGCTGTACGTCTTGCATTTCAAACCCGGCAGCCGAAGGCTGCTCAACTACATCCTGCTCAACCTGGCCGTGGCCGACCTCTTCATGGTGTTCGGGGGCTTCACCACCACCCTCTACACCTCTCTGCACGGGTAC…
Opto-GPR17	ATGAAAACGATCATCGCCCTGAGCTACATCTTCTGCCTGGTATTCGCCATGTACACCGATATAGAGATGAACAGGCTGGGAAAGGATAGCCTCATGAACGGGACCGAGGGCCCAAACTTCTACGTGCCTTTCTCCAACAAGACGGGCGTGGTGCGCAGCCCCTTCGAGGCCCCGCAGTACTACCTGGCGGAGCCATGGCAGTTCTCCATGCTGGCCGCCTACATGTTCCTGCTGATCATGCTTGGCTTCCCCATCAACTTCCTCACGCTGTACGTCTTTATCCGAGATCACAAGTCCGGGACCCCGCTCAACTACATCCTGCTCAACCTGGCCGTGGCCGACCTCTTCATGGTGTTCGGGGGCTTCACCACCACCCTCTACACCTCTCTGCACGGGTAC…
Opto-GPR18	ATGAAAACGATCATCGCCCTGAGCTACATCTTCTGCCTGGTATTCGCCATGTACACCGATATAGAGATGAACAGGCTGGGAAAGGATAGCCTCATGAACGGGACCGAGGGCCCAAACTTCTACGTGCCTTTCTCCAACAAGACGGGCGTGGTGCGCAGCCCCTTCGAGGCCCCGCAGTACTACCTGGCGGAGCCATGGCAGTTCTCCATGCTGGCCGCCTACATGTTCCTGCTGATCATGCTTGGCTTCCCCATCAACTTCCTCACGCTGTACGTCTTTAGTTGTACCACCAAGAAGAGAACCACGCTCAACTACATCCTGCTCAACCTGGCCGTGGCCGACCTCTTCATGGTGTTCGGGGGCTTCACCACCACCCTCTACACCTCTCTGCACGGGTAC…
Opto-GPR19	ATGAAAACGATCATCGCCCTGAGCTACATCTTCTGCCTGGTATTCGCCATGTACACCGATATAGAGATGAACAGGCTGGGAAAGGATAGCCTCATGAACGGGACCGAGGGCCCAAACTTCTACGTGCCTTTCTCCAACAAGACGGGCGTGGTGCGCAGCCCCTTCGAGGCCCCGCAGTACTACCTGGCGGAGCCATGGCAGTTCTCCATGCTGGCCGCCTACATGTTCCTGCTGATCATGCTTGGCTTCCCCATCAACTTCCTCACGCTGTACGTCATCCATAGGAGTAGGAGGACTCAGTCTACCCTCAACTACATCCTGCTCAACCTGGCCGTGGCCGACCTCTTCATGGTGTTCGGGGGCTTCACCACCACCCTCTACACCTCTCTGCACGGGTAC…
Opto-GPR20	ATGAAAACGATCATCGCCCTGAGCTACATCTTCTGCCTGGTATTCGCCATGTACACCGATATAGAGATGAACAGGCTGGGAAAGGATAGCCTCATGAACGGGACCGAGGGCCCAAACTTCTACGTGCCTTTCTCCAACAAGACGGGCGTGGTGCGCAGCCCCTTCGAGGCCCCGCAGTACTACCTGGCGGAGCCATGGCAGTTCTCCATGCTGGCCGCCTACATGTTCCTGCTGATCATGCTTGGCTTCCCCATCAACTTCCTCACGCTGTACGTCTTTTGCTGCCGCACCCGGGCCAAGACACCCCTCAACTACATCCTGCTCAACCTGGCCGTGGCCGACCTCTTCATGGTGTTCGGGGGCTTCACCACCACCCTCTACACCTCTCTGCACGGGTAC…
Opto-GPR21	ATGAAAACGATCATCGCCCTGAGCTACATCTTCTGCCTGGTATTCGCCATGTACACCGATATAGAGATGAACAGGCTGGGAAAGGATAGCCTCATGAACGGGACCGAGGGCCCAAACTTCTACGTGCCTTTCTCCAACAAGACGGGCGTGGTGCGCAGCCCCTTCGAGGCCCCGCAGTACTACCTGGCGGAGCCATGGCAGTTCTCCATGCTGGCCGCCTACATGTTCCTGCTGATCATGCTTGGCTTCCCCATCAACTTCCTCACGCTGTACGTCTTTCACTGTGCACCTTTGTTGAACCATCACACTCTCAACTACATCCTGCTCAACCTGGCCGTGGCCGACCTCTTCATGGTGTTCGGGGGCTTCACCACCACCCTCTACACCTCTCTGCACGGG…
Opto-GPR22	ATGAAAACGATCATCGCCCTGAGCTACATCTTCTGCCTGGTATTCGCCATGTACACCGATATAGAGATGAACAGGCTGGGAAAGGATAGCCTCATGAACGGGACCGAGGGCCCAAACTTCTACGTGCCTTTCTCCAACAAGACGGGCGTGGTGCGCAGCCCCTTCGAGGCCCCGCAGTACTACCTGGCGGAGCCATGGCAGTTCTCCATGCTGGCCGCCTACATGTTCCTGCTGATCATGCTTGGCTTCCCCATCAACTTCCTCACGCTGTACGTCTACTGCATGAAATCCAACTTAATCAACTCTGTCCTCAACTACATCCTGCTCAACCTGGCCGTGGCCGACCTCTTCATGGTGTTCGGGGGCTTCACCACCACCCTCTACACCTCTCTGCACGGG…
Opto-GPR25	ATGAAAACGATCATCGCCCTGAGCTACATCTTCTGCCTGGTATTCGCCATGTACACCGATATAGAGATGAACAGGCTGGGAAAGGATAGCCTCATGAACGGGACCGAGGGCCCAAACTTCTACGTGCCTTTCTCCAACAAGACGGGCGTGGTGCGCAGCCCCTTCGAGGCCCCGCAGTACTACCTGGCGGAGCCATGGCAGTTCTCCATGCTGGCCGCCTACATGTTCCTGCTGATCATGCTTGGCTTCCCCATCAACTTCCTCACGCTGTACGTCCTGGCCGGGCGGCGGGGCCCGCGGCGGCTGCTCAACTACATCCTGCTCAACCTGGCCGTGGCCGACCTCTTCATGGTGTTCGGGGGCTTCACCACCACCCTCTACACCTCTCTGCACGGGTAC…
Opto-GPR26	ATGAAAACGATCATCGCCCTGAGCTACATCTTCTGCCTGGTATTCGCCATGTACACCGATATAGAGATGAACAGGCTGGGAAAGGATAGCCTCATGAACGGGACCGAGGGCCCAAACTTCTACGTGCCTTTCTCCAACAAGACGGGCGTGGTGCGCAGCCCCTTCGAGGCCCCGCAGTACTACCTGGCGGAGCCATGGCAGTTCTCCATGCTGGCCGCCTACATGTTCCTGCTGATCATGCTTGGCTTCCCCATCAACTTCCTCACGCTGTACGTCCTGCTGCACAGCGCGGACATCCGCCGCCAGGCGCTCAACTACATCCTGCTCAACCTGGCCGTGGCCGACCTCTTCATGGTGTTCGGGGGCTTCACCACCACCCTCTACACCTCTCTGCACGGG…
Opto-GPR27	ATGAAAACGATCATCGCCCTGAGCTACATCTTCTGCCTGGTATTCGCCATGTACACCGATATAGAGATGAACAGGCTGGGAAAGGATAGCCTCATGAACGGGACCGAGGGCCCAAACTTCTACGTGCCTTTCTCCAACAAGACGGGCGTGGTGCGCAGCCCCTTCGAGGCCCCGCAGTACTACCTGGCGGAGCCATGGCAGTTCTCCATGCTGGCCGCCTACATGTTCCTGCTGATCATGCTTGGCTTCCCCATCAACTTCCTCACGCTGTACGTCATCGTGCGGGAGCGCAGCCTGCACCGCGCCCTCAACTACATCCTGCTCAACCTGGCCGTGGCCGACCTCTTCATGGTGTTCGGGGGCTTCACCACCACCCTCTACACCTCTCTGCACGGGTAC…
Opto-GPR31	ATGAAAACGATCATCGCCCTGAGCTACATCTTCTGCCTGGTATTCGCCATGTACACCGATATAGAGATGAACAGGCTGGGAAAGGATAGCCTCATGAACGGGACCGAGGGCCCAAACTTCTACGTGCCTTTCTCCAACAAGACGGGCGTGGTGCGCAGCCCCTTCGAGGCCCCGCAGTACTACCTGGCGGAGCCATGGCAGTTCTCCATGCTGGCCGCCTACATGTTCCTGCTGATCATGCTTGGCTTCCCCATCAACTTCCTCACGCTGTACGTCTTTCTGTTCCGGGTCAGGGTGTGGAAGCCGCTCAACTACATCCTGCTCAACCTGGCCGTGGCCGACCTCTTCATGGTGTTCGGGGGCTTCACCACCACCCTCTACACCTCTCTGCACGGGTAC…
Opto-GPR32	ATGAAAACGATCATCGCCCTGAGCTACATCTTCTGCCTGGTATTCGCCATGTACACCGATATAGAGATGAACAGGCTGGGAAAGGATAGCCTCATGAACGGGACCGAGGGCCCAAACTTCTACGTGCCTTTCTCCAACAAGACGGGCGTGGTGCGCAGCCCCTTCGAGGCCCCGCAGTACTACCTGGCGGAGCCATGGCAGTTCTCCATGCTGGCCGCCTACATGTTCCTGCTGATCATGCTTGGCTTCCCCATCAACTTCCTCACGCTGTACGTCACTGTGTTCCGTATGGCACGCACGGTGCTCAACTACATCCTGCTCAACCTGGCCGTGGCCGACCTCTTCATGGTGTTCGGGGGCTTCACCACCACCCTCTACACCTCTCTGCACGGGTACTTC…
Opto-GPR33	ATGAAAACGATCATCGCCCTGAGCTACATCTTCTGCCTGGTATTCGCCATGTACACCGATATAGAGATGAACAGGCTGGGAAAGGATAGCCTCATGAACGGGACCGAGGGCCCAAACTTCTACGTGCCTTTCTCCAACAAGACGGGCGTGGTGCGCAGCCCCTTCGAGGCCCCGCAGTACTACCTGGCGGAGCCATGGCAGTTCTCCATGCTGGCCGCCTACATGTTCCTGCTGATCATGCTTGGCTTCCCCATCAACTTCCTCACGCTGTACGTCCTAAGATTCAAGATGAAACAGACTGTCCTCAACTACATCCTGCTCAACCTGGCCGTGGCCGACCTCTTCATGGTGTTCGGGGGCTTCACCACCACCCTCTACACCTCTCTGCACGGGTACTTC…
Opto-GPR34	ATGAAAACGATCATCGCCCTGAGCTACATCTTCTGCCTGGTATTCGCCATGTACACCGATATAGAGATGAACAGGCTGGGAAAGGATAGCCTCATGAACGGGACCGAGGGCCCAAACTTCTACGTGCCTTTCTCCAACAAGACGGGCGTGGTGCGCAGCCCCTTCGAGGCCCCGCAGTACTACCTGGCGGAGCCATGGCAGTTCTCCATGCTGGCCGCCTACATGTTCCTGCTGATCATGCTTGGCTTCCCCATCAACTTCCTCACGCTGTACGTCTTTCTGGGTATTCACCGTAAAAGAAATTCCCTCAACTACATCCTGCTCAACCTGGCCGTGGCCGACCTCTTCATGGTGTTCGGGGGCTTCACCACCACCCTCTACACCTCTCTGCACGGGTAC…
Opto-GPR35	ATGAAAACGATCATCGCCCTGAGCTACATCTTCTGCCTGGTATTCGCCATGTACACCGATATAGAGATGAACAGGCTGGGAAAGGATAGCCTCATGAACGGGACCGAGGGCCCAAACTTCTACGTGCCTTTCTCCAACAAGACGGGCGTGGTGCGCAGCCCCTTCGAGGCCCCGCAGTACTACCTGGCGGAGCCATGGCAGTTCTCCATGCTGGCCGCCTACATGTTCCTGCTGATCATGCTTGGCTTCCCCATCAACTTCCTCACGCTGTACGTCTTTTGCTGCCGCATGCAGCAGTGGACGGAACTCAACTACATCCTGCTCAACCTGGCCGTGGCCGACCTCTTCATGGTGTTCGGGGGCTTCACCACCACCCTCTACACCTCTCTGCACGGGTAC…
Opto-GPR37	ATGAAAACGATCATCGCCCTGAGCTACATCTTCTGCCTGGTATTCGCCATGTACACCGATATAGAGATGAACAGGCTGGGAAAGGATAGCCTCATGAACGGGACCGAGGGCCCAAACTTCTACGTGCCTTTCTCCAACAAGACGGGCGTGGTGCGCAGCCCCTTCGAGGCCCCGCAGTACTACCTGGCGGAGCCATGGCAGTTCTCCATGCTGGCCGCCTACATGTTCCTGCTGATCATGCTTGGCTTCCCCATCAACTTCCTCACGCTGTACGTCGTGTGCCACAACTACTACATGCGGAGCATCCTCAACTACATCCTGCTCAACCTGGCCGTGGCCGACCTCTTCATGGTGTTCGGGGGCTTCACCACCACCCTCTACACCTCTCTGCACGGGTAC…
Opto-GPR37L1	ATGAAAACGATCATCGCCCTGAGCTACATCTTCTGCCTGGTATTCGCCATGTACACCGATATAGAGATGAACAGGCTGGGAAAGGATAGCCTCATGAACGGGACCGAGGGCCCAAACTTCTACGTGCCTTTCTCCAACAAGACGGGCGTGGTGCGCAGCCCCTTCGAGGCCCCGCAGTACTACCTGGCGGAGCCATGGCAGTTCTCCATGCTGGCCGCCTACATGTTCCTGCTGATCATGCTTGGCTTCCCCATCAACTTCCTCACGCTGTACGTCGTGTGGCACAGCTACTACCTGAAGAGTGCCCTCAACTACATCCTGCTCAACCTGGCCGTGGCCGACCTCTTCATGGTGTTCGGGGGCTTCACCACCACCCTCTACACCTCTCTGCACGGGTAC…
Opto-GPR39	ATGAAAACGATCATCGCCCTGAGCTACATCTTCTGCCTGGTATTCGCCATGTACACCGATATAGAGATGAACAGGCTGGGAAAGGATAGCCTCATGAACGGGACCGAGGGCCCAAACTTCTACGTGCCTTTCTCCAACAAGACGGGCGTGGTGCGCAGCCCCTTCGAGGCCCCGCAGTACTACCTGGCGGAGCCATGGCAGTTCTCCATGCTGGCCGCCTACATGTTCCTGCTGATCATGCTTGGCTTCCCCATCAACTTCCTCACGCTGTACGTCCTGCAGAAGAAAGGATACTTGCAGAAGGAGCTCAACTACATCCTGCTCAACCTGGCCGTGGCCGACCTCTTCATGGTGTTCGGGGGCTTCACCACCACCCTCTACACCTCTCTGCACGGGTAC…
Opto-GPR42	ATGAAAACGATCATCGCCCTGAGCTACATCTTCTGCCTGGTATTCGCCATGTACACCGATATAGAGATGAACAGGCTGGGAAAGGATAGCCTCATGAACGGGACCGAGGGCCCAAACTTCTACGTGCCTTTCTCCAACAAGACGGGCGTGGTGCGCAGCCCCTTCGAGGCCCCGCAGTACTACCTGGCGGAGCCATGGCAGTTCTCCATGCTGGCCGCCTACATGTTCCTGCTGATCATGCTTGGCTTCCCCATCAACTTCCTCACGCTGTACGTCTTTGTGGGCAAGCTGCGGTGCCGCCCGGTGGCCCTCAACTACATCCTGCTCAACCTGGCCGTGGCCGACCTCTTCATGGTGTTCGGGGGCTTCACCACCACCCTCTACACCTCTCTGCACGGG…
Opto-GPR45	ATGAAAACGATCATCGCCCTGAGCTACATCTTCTGCCTGGTATTCGCCATGTACACCGATATAGAGATGAACAGGCTGGGAAAGGATAGCCTCATGAACGGGACCGAGGGCCCAAACTTCTACGTGCCTTTCTCCAACAAGACGGGCGTGGTGCGCAGCCCCTTCGAGGCCCCGCAGTACTACCTGGCGGAGCCATGGCAGTTCTCCATGCTGGCCGCCTACATGTTCCTGCTGATCATGCTTGGCTTCCCCATCAACTTCCTCACGCTGTACGTCGTGTACCAGAGGCCGGCTATGCGCTCGGCCCTCAACTACATCCTGCTCAACCTGGCCGTGGCCGACCTCTTCATGGTGTTCGGGGGCTTCACCACCACCCTCTACACCTCTCTGCACGGGTAC…
Opto-GPR50	ATGAAAACGATCATCGCCCTGAGCTACATCTTCTGCCTGGTATTCGCCATGTACACCGATATAGAGATGAACAGGCTGGGAAAGGATAGCCTCATGAACGGGACCGAGGGCCCAAACTTCTACGTGCCTTTCTCCAACAAGACGGGCGTGGTGCGCAGCCCCTTCGAGGCCCCGCAGTACTACCTGGCGGAGCCATGGCAGTTCTCCATGCTGGCCGCCTACATGTTCCTGCTGATCATGCTTGGCTTCCCCATCAACTTCCTCACGCTGTACGTCGTGACGAAGAACAAGAAGCTCCGGAATTCTCTCAACTACATCCTGCTCAACCTGGCCGTGGCCGACCTCTTCATGGTGTTCGGGGGCTTCACCACCACCCTCTACACCTCTCTGCACGGGTAC…
Opto-GPR52	ATGAAAACGATCATCGCCCTGAGCTACATCTTCTGCCTGGTATTCGCCATGTACACCGATATAGAGATGAACAGGCTGGGAAAGGATAGCCTCATGAACGGGACCGAGGGCCCAAACTTCTACGTGCCTTTCTCCAACAAGACGGGCGTGGTGCGCAGCCCCTTCGAGGCCCCGCAGTACTACCTGGCGGAGCCATGGCAGTTCTCCATGCTGGCCGCCTACATGTTCCTGCTGATCATGCTTGGCTTCCCCATCAACTTCCTCACGCTGTACGTCTTTCATTGTGCTCCACTGTTACATCATTATACTCTCAACTACATCCTGCTCAACCTGGCCGTGGCCGACCTCTTCATGGTGTTCGGGGGCTTCACCACCACCCTCTACACCTCTCTGCACGGG…
Opto-GPR55	ATGAAAACGATCATCGCCCTGAGCTACATCTTCTGCCTGGTATTCGCCATGTACACCGATATAGAGATGAACAGGCTGGGAAAGGATAGCCTCATGAACGGGACCGAGGGCCCAAACTTCTACGTGCCTTTCTCCAACAAGACGGGCGTGGTGCGCAGCCCCTTCGAGGCCCCGCAGTACTACCTGGCGGAGCCATGGCAGTTCTCCATGCTGGCCGCCTACATGTTCCTGCTGATCATGCTTGGCTTCCCCATCAACTTCCTCACGCTGTACGTCTTTAGCACCTTCCTTAAGAACAGGTGGCCCGATTATGCTGCCCTCAACTACATCCTGCTCAACCTGGCCGTGGCCGACCTCTTCATGGTGTTCGGGGGCTTCACCACCACCCTCTACACCTCT…
Opto-GPR61	ATGAAAACGATCATCGCCCTGAGCTACATCTTCTGCCTGGTATTCGCCATGTACACCGATATAGAGATGAACAGGCTGGGAAAGGATAGCCTCATGAACGGGACCGAGGGCCCAAACTTCTACGTGCCTTTCTCCAACAAGACGGGCGTGGTGCGCAGCCCCTTCGAGGCCCCGCAGTACTACCTGGCGGAGCCATGGCAGTTCTCCATGCTGGCCGCCTACATGTTCCTGCTGATCATGCTTGGCTTCCCCATCAACTTCCTCACGCTGTACGTCATCGCCAAGACGCCTGCCCTCCGAAAACTCAACTACATCCTGCTCAACCTGGCCGTGGCCGACCTCTTCATGGTGTTCGGGGGCTTCACCACCACCCTCTACACCTCTCTGCACGGGTACTTC…
Opto-GPR62	ATGAAAACGATCATCGCCCTGAGCTACATCTTCTGCCTGGTATTCGCCATGTACACCGATATAGAGATGAACAGGCTGGGAAAGGATAGCCTCATGAACGGGACCGAGGGCCCAAACTTCTACGTGCCTTTCTCCAACAAGACGGGCGTGGTGCGCAGCCCCTTCGAGGCCCCGCAGTACTACCTGGCGGAGCCATGGCAGTTCTCCATGCTGGCCGCCTACATGTTCCTGCTGATCATGCTTGGCTTCCCCATCAACTTCCTCACGCTGTACGTCGTGCTGCGCACGCCGGGACTGCGCGACCTCAACTACATCCTGCTCAACCTGGCCGTGGCCGACCTCTTCATGGTGTTCGGGGGCTTCACCACCACCCTCTACACCTCTCTGCACGGGTACTTC…
Opto-GPR63	ATGAAAACGATCATCGCCCTGAGCTACATCTTCTGCCTGGTATTCGCCATGTACACCGATATAGAGATGAACAGGCTGGGAAAGGATAGCCTCATGAACGGGACCGAGGGCCCAAACTTCTACGTGCCTTTCTCCAACAAGACGGGCGTGGTGCGCAGCCCCTTCGAGGCCCCGCAGTACTACCTGGCGGAGCCATGGCAGTTCTCCATGCTGGCCGCCTACATGTTCCTGCTGATCATGCTTGGCTTCCCCATCAACTTCCTCACGCTGTACGTCGTTTACCAAAAAGCTGCCATGAGGTCTGCACTCAACTACATCCTGCTCAACCTGGCCGTGGCCGACCTCTTCATGGTGTTCGGGGGCTTCACCACCACCCTCTACACCTCTCTGCACGGGTAC…
Opto-GPR65	ATGAAAACGATCATCGCCCTGAGCTACATCTTCTGCCTGGTATTCGCCATGTACACCGATATAGAGATGAACAGGCTGGGAAAGGATAGCCTCATGAACGGGACCGAGGGCCCAAACTTCTACGTGCCTTTCTCCAACAAGACGGGCGTGGTGCGCAGCCCCTTCGAGGCCCCGCAGTACTACCTGGCGGAGCCATGGCAGTTCTCCATGCTGGCCGCCTACATGTTCCTGCTGATCATGCTTGGCTTCCCCATCAACTTCCTCACGCTGTACGTCAGCTTCCTGCAAGCAAAGAAGGAAAGTGAACTCAACTACATCCTGCTCAACCTGGCCGTGGCCGACCTCTTCATGGTGTTCGGGGGCTTCACCACCACCCTCTACACCTCTCTGCACGGGTAC…
Opto-GPR68	ATGAAAACGATCATCGCCCTGAGCTACATCTTCTGCCTGGTATTCGCCATGTACACCGATATAGAGATGAACAGGCTGGGAAAGGATAGCCTCATGAACGGGACCGAGGGCCCAAACTTCTACGTGCCTTTCTCCAACAAGACGGGCGTGGTGCGCAGCCCCTTCGAGGCCCCGCAGTACTACCTGGCGGAGCCATGGCAGTTCTCCATGCTGGCCGCCTACATGTTCCTGCTGATCATGCTTGGCTTCCCCATCAACTTCCTCACGCTGTACGTCGGCTACCTGCAGATCAAGGCCCGGAACGAGCTCAACTACATCCTGCTCAACCTGGCCGTGGCCGACCTCTTCATGGTGTTCGGGGGCTTCACCACCACCCTCTACACCTCTCTGCACGGGTAC…
Opto-GPR75	ATGAAAACGATCATCGCCCTGAGCTACATCTTCTGCCTGGTATTCGCCATGTACACCGATATAGAGATGAACAGGCTGGGAAAGGATAGCCTCATGAACGGGACCGAGGGCCCAAACTTCTACGTGCCTTTCTCCAACAAGACGGGCGTGGTGCGCAGCCCCTTCGAGGCCCCGCAGTACTACCTGGCGGAGCCATGGCAGTTCTCCATGCTGGCCGCCTACATGTTCCTGCTGATCATGCTTGGCTTCCCCATCAACTTCCTCACGCTGTACGTCTTTTTCGATCCAGCCTTCAGGAAATTCAGAACCAACCTCAACTACATCCTGCTCAACCTGGCCGTGGCCGACCTCTTCATGGTGTTCGGGGGCTTCACCACCACCCTCTACACCTCTCTGCAC…
Opto-GPR78	ATGAAAACGATCATCGCCCTGAGCTACATCTTCTGCCTGGTATTCGCCATGTACACCGATATAGAGATGAACAGGCTGGGAAAGGATAGCCTCATGAACGGGACCGAGGGCCCAAACTTCTACGTGCCTTTCTCCAACAAGACGGGCGTGGTGCGCAGCCCCTTCGAGGCCCCGCAGTACTACCTGGCGGAGCCATGGCAGTTCTCCATGCTGGCCGCCTACATGTTCCTGCTGATCATGCTTGGCTTCCCCATCAACTTCCTCACGCTGTACGTCTGCGCCTACAGCGCAGAGCTCCGCACTCGAGCCCTCAACTACATCCTGCTCAACCTGGCCGTGGCCGACCTCTTCATGGTGTTCGGGGGCTTCACCACCACCCTCTACACCTCTCTGCACGGG…
Opto-GPR82	ATGAAAACGATCATCGCCCTGAGCTACATCTTCTGCCTGGTATTCGCCATGTACACCGATATAGAGATGAACAGGCTGGGAAAGGATAGCCTCATGAACGGGACCGAGGGCCCAAACTTCTACGTGCCTTTCTCCAACAAGACGGGCGTGGTGCGCAGCCCCTTCGAGGCCCCGCAGTACTACCTGGCGGAGCCATGGCAGTTCTCCATGCTGGCCGCCTACATGTTCCTGCTGATCATGCTTGGCTTCCCCATCAACTTCCTCACGCTGTACGTCTTTTTAACAAAAATAGGTAAAAAAACATCACTCAACTACATCCTGCTCAACCTGGCCGTGGCCGACCTCTTCATGGTGTTCGGGGGCTTCACCACCACCCTCTACACCTCTCTGCACGGGTAC…
Opto-GPR83	ATGAAAACGATCATCGCCCTGAGCTACATCTTCTGCCTGGTATTCGCCATGTACACCGATATAGAGATGAACAGGCTGGGAAAGGATAGCCTCATGAACGGGACCGAGGGCCCAAACTTCTACGTGCCTTTCTCCAACAAGACGGGCGTGGTGCGCAGCCCCTTCGAGGCCCCGCAGTACTACCTGGCGGAGCCATGGCAGTTCTCCATGCTGGCCGCCTACATGTTCCTGCTGATCATGCTTGGCTTCCCCATCAACTTCCTCACGCTGTACGTCATCTTCAAGAACCAGCGAATGCACTCGGCCCTCAACTACATCCTGCTCAACCTGGCCGTGGCCGACCTCTTCATGGTGTTCGGGGGCTTCACCACCACCCTCTACACCTCTCTGCACGGGTAC…
Opto-GPR84	ATGAAAACGATCATCGCCCTGAGCTACATCTTCTGCCTGGTATTCGCCATGTACACCGATATAGAGATGAACAGGCTGGGAAAGGATAGCCTCATGAACGGGACCGAGGGCCCAAACTTCTACGTGCCTTTCTCCAACAAGACGGGCGTGGTGCGCAGCCCCTTCGAGGCCCCGCAGTACTACCTGGCGGAGCCATGGCAGTTCTCCATGCTGGCCGCCTACATGTTCCTGCTGATCATGCTTGGCTTCCCCATCAACTTCCTCACGCTGTACGTCTTGGCCATCCAGCCCAAGCTCCGTACCCGACTCAACTACATCCTGCTCAACCTGGCCGTGGCCGACCTCTTCATGGTGTTCGGGGGCTTCACCACCACCCTCTACACCTCTCTGCACGGGTAC…
Opto-GPR85	ATGAAAACGATCATCGCCCTGAGCTACATCTTCTGCCTGGTATTCGCCATGTACACCGATATAGAGATGAACAGGCTGGGAAAGGATAGCCTCATGAACGGGACCGAGGGCCCAAACTTCTACGTGCCTTTCTCCAACAAGACGGGCGTGGTGCGCAGCCCCTTCGAGGCCCCGCAGTACTACCTGGCGGAGCCATGGCAGTTCTCCATGCTGGCCGCCTACATGTTCCTGCTGATCATGCTTGGCTTCCCCATCAACTTCCTCACGCTGTACGTCCTAGTGAAAGATAAGACCTTGCATAGAGCACTCAACTACATCCTGCTCAACCTGGCCGTGGCCGACCTCTTCATGGTGTTCGGGGGCTTCACCACCACCCTCTACACCTCTCTGCACGGGTAC…
Opto-GPR87	ATGAAAACGATCATCGCCCTGAGCTACATCTTCTGCCTGGTATTCGCCATGTACACCGATATAGAGATGAACAGGCTGGGAAAGGATAGCCTCATGAACGGGACCGAGGGCCCAAACTTCTACGTGCCTTTCTCCAACAAGACGGGCGTGGTGCGCAGCCCCTTCGAGGCCCCGCAGTACTACCTGGCGGAGCCATGGCAGTTCTCCATGCTGGCCGCCTACATGTTCCTGCTGATCATGCTTGGCTTCCCCATCAACTTCCTCACGCTGTACGTCTTTTTCCACATTAGGAATAAAACCAGCCTCAACTACATCCTGCTCAACCTGGCCGTGGCCGACCTCTTCATGGTGTTCGGGGGCTTCACCACCACCCTCTACACCTCTCTGCACGGGTACTTC…
Opto-GPR88	ATGAAAACGATCATCGCCCTGAGCTACATCTTCTGCCTGGTATTCGCCATGTACACCGATATAGAGATGAACAGGCTGGGAAAGGATAGCCTCATGAACGGGACCGAGGGCCCAAACTTCTACGTGCCTTTCTCCAACAAGACGGGCGTGGTGCGCAGCCCCTTCGAGGCCCCGCAGTACTACCTGGCGGAGCCATGGCAGTTCTCCATGCTGGCCGCCTACATGTTCCTGCTGATCATGCTTGGCTTCCCCATCAACTTCCTCACGCTGTACGTCGTGTCGTCCTTCCGAAAGCTGCAGACCACCCTCAACTACATCCTGCTCAACCTGGCCGTGGCCGACCTCTTCATGGTGTTCGGGGGCTTCACCACCACCCTCTACACCTCTCTGCACGGGTAC…
Opto-GPR119	ATGAAAACGATCATCGCCCTGAGCTACATCTTCTGCCTGGTATTCGCCATGTACACCGATATAGAGATGAACAGGCTGGGAAAGGATAGCCTCATGAACGGGACCGAGGGCCCAAACTTCTACGTGCCTTTCTCCAACAAGACGGGCGTGGTGCGCAGCCCCTTCGAGGCCCCGCAGTACTACCTGGCGGAGCCATGGCAGTTCTCCATGCTGGCCGCCTACATGTTCCTGCTGATCATGCTTGGCTTCCCCATCAACTTCCTCACGCTGTACGTCGTGCTGCTGTTGATCCACAAGAATGATGGGCTCAACTACATCCTGCTCAACCTGGCCGTGGCCGACCTCTTCATGGTGTTCGGGGGCTTCACCACCACCCTCTACACCTCTCTGCACGGGTAC…
Opto-GPR120	ATGAAAACGATCATCGCCCTGAGCTACATCTTCTGCCTGGTATTCGCCATGTACACCGATATAGAGATGAACAGGCTGGGAAAGGATAGCCTCATGAACGGGACCGAGGGCCCAAACTTCTACGTGCCTTTCTCCAACAAGACGGGCGTGGTGCGCAGCCCCTTCGAGGCCCCGCAGTACTACCTGGCGGAGCCATGGCAGTTCTCCATGCTGGCCGCCTACATGTTCCTGCTGATCATGCTTGGCTTCCCCATCAACTTCCTCACGCTGTACGTCGTGGCGCGCCGACGACGCCGCGGCGCGCTCAACTACATCCTGCTCAACCTGGCCGTGGCCGACCTCTTCATGGTGTTCGGGGGCTTCACCACCACCCTCTACACCTCTCTGCACGGGTACTTC…
Opto-GPR132	ATGAAAACGATCATCGCCCTGAGCTACATCTTCTGCCTGGTATTCGCCATGTACACCGATATAGAGATGAACAGGCTGGGAAAGGATAGCCTCATGAACGGGACCGAGGGCCCAAACTTCTACGTGCCTTTCTCCAACAAGACGGGCGTGGTGCGCAGCCCCTTCGAGGCCCCGCAGTACTACCTGGCGGAGCCATGGCAGTTCTCCATGCTGGCCGCCTACATGTTCCTGCTGATCATGCTTGGCTTCCCCATCAACTTCCTCACGCTGTACGTCGCGCTGCTGCAGGTACTGCAGGGCAACGTGCTCAACTACATCCTGCTCAACCTGGCCGTGGCCGACCTCTTCATGGTGTTCGGGGGCTTCACCACCACCCTCTACACCTCTCTGCACGGGTAC…
Opto-GPR135	ATGAAAACGATCATCGCCCTGAGCTACATCTTCTGCCTGGTATTCGCCATGTACACCGATATAGAGATGAACAGGCTGGGAAAGGATAGCCTCATGAACGGGACCGAGGGCCCAAACTTCTACGTGCCTTTCTCCAACAAGACGGGCGTGGTGCGCAGCCCCTTCGAGGCCCCGCAGTACTACCTGGCGGAGCCATGGCAGTTCTCCATGCTGGCCGCCTACATGTTCCTGCTGATCATGCTTGGCTTCCCCATCAACTTCCTCACGCTGTACGTCATTGTGAAGCACCGGCAGCTCCGCACCGTCCTCAACTACATCCTGCTCAACCTGGCCGTGGCCGACCTCTTCATGGTGTTCGGGGGCTTCACCACCACCCTCTACACCTCTCTGCACGGGTAC…
Opto-GPR139	ATGAAAACGATCATCGCCCTGAGCTACATCTTCTGCCTGGTATTCGCCATGTACACCGATATAGAGATGAACAGGCTGGGAAAGGATAGCCTCATGAACGGGACCGAGGGCCCAAACTTCTACGTGCCTTTCTCCAACAAGACGGGCGTGGTGCGCAGCCCCTTCGAGGCCCCGCAGTACTACCTGGCGGAGCCATGGCAGTTCTCCATGCTGGCCGCCTACATGTTCCTGCTGATCATGCTTGGCTTCCCCATCAACTTCCTCACGCTGTACGTCCTCTCCCAGCTGGTGGCAAGAAGGCAGAAGCTCAACTACATCCTGCTCAACCTGGCCGTGGCCGACCTCTTCATGGTGTTCGGGGGCTTCACCACCACCCTCTACACCTCTCTGCACGGGTAC…
Opto-GPR141	ATGAAAACGATCATCGCCCTGAGCTACATCTTCTGCCTGGTATTCGCCATGTACACCGATATAGAGATGAACAGGCTGGGAAAGGATAGCCTCATGAACGGGACCGAGGGCCCAAACTTCTACGTGCCTTTCTCCAACAAGACGGGCGTGGTGCGCAGCCCCTTCGAGGCCCCGCAGTACTACCTGGCGGAGCCATGGCAGTTCTCCATGCTGGCCGCCTACATGTTCCTGCTGATCATGCTTGGCTTCCCCATCAACTTCCTCACGCTGTACGTCCTGGTGAAAATGAACACCCGGTCAGTGCTCAACTACATCCTGCTCAACCTGGCCGTGGCCGACCTCTTCATGGTGTTCGGGGGCTTCACCACCACCCTCTACACCTCTCTGCACGGGTACTTC…
Opto-GPR142	ATGAAAACGATCATCGCCCTGAGCTACATCTTCTGCCTGGTATTCGCCATGTACACCGATATAGAGATGAACAGGCTGGGAAAGGATAGCCTCATGAACGGGACCGAGGGCCCAAACTTCTACGTGCCTTTCTCCAACAAGACGGGCGTGGTGCGCAGCCCCTTCGAGGCCCCGCAGTACTACCTGGCGGAGCCATGGCAGTTCTCCATGCTGGCCGCCTACATGTTCCTGCTGATCATGCTTGGCTTCCCCATCAACTTCCTCACGCTGTACGTCCTGGCGCGCCTTGCCACCAGGACCAGGAGGCCCCTCAACTACATCCTGCTCAACCTGGCCGTGGCCGACCTCTTCATGGTGTTCGGGGGCTTCACCACCACCCTCTACACCTCTCTGCACGGG…
Opto-GPR146	ATGAAAACGATCATCGCCCTGAGCTACATCTTCTGCCTGGTATTCGCCATGTACACCGATATAGAGATGAACAGGCTGGGAAAGGATAGCCTCATGAACGGGACCGAGGGCCCAAACTTCTACGTGCCTTTCTCCAACAAGACGGGCGTGGTGCGCAGCCCCTTCGAGGCCCCGCAGTACTACCTGGCGGAGCCATGGCAGTTCTCCATGCTGGCCGCCTACATGTTCCTGCTGATCATGCTTGGCTTCCCCATCAACTTCCTCACGCTGTACGTCAACCTACACAGCAAGGCCAGCATGACCATGCTCAACTACATCCTGCTCAACCTGGCCGTGGCCGACCTCTTCATGGTGTTCGGGGGCTTCACCACCACCCTCTACACCTCTCTGCACGGGTAC…
Opto-GPR148	ATGAAAACGATCATCGCCCTGAGCTACATCTTCTGCCTGGTATTCGCCATGTACACCGATATAGAGATGAACAGGCTGGGAAAGGATAGCCTCATGAACGGGACCGAGGGCCCAAACTTCTACGTGCCTTTCTCCAACAAGACGGGCGTGGTGCGCAGCCCCTTCGAGGCCCCGCAGTACTACCTGGCGGAGCCATGGCAGTTCTCCATGCTGGCCGCCTACATGTTCCTGCTGATCATGCTTGGCTTCCCCATCAACTTCCTCACGCTGTACGTCATCCTGCGGAACCAACGGCTGCGACAGGAGCTCAACTACATCCTGCTCAACCTGGCCGTGGCCGACCTCTTCATGGTGTTCGGGGGCTTCACCACCACCCTCTACACCTCTCTGCACGGGTAC…
Opto-GPR149	ATGAAAACGATCATCGCCCTGAGCTACATCTTCTGCCTGGTATTCGCCATGTACACCGATATAGAGATGAACAGGCTGGGAAAGGATAGCCTCATGAACGGGACCGAGGGCCCAAACTTCTACGTGCCTTTCTCCAACAAGACGGGCGTGGTGCGCAGCCCCTTCGAGGCCCCGCAGTACTACCTGGCGGAGCCATGGCAGTTCTCCATGCTGGCCGCCTACATGTTCCTGCTGATCATGCTTGGCTTCCCCATCAACTTCCTCACGCTGTACGTCCTGCTGAAAATGCAGAACAGAACTGTTCTCAACTACATCCTGCTCAACCTGGCCGTGGCCGACCTCTTCATGGTGTTCGGGGGCTTCACCACCACCCTCTACACCTCTCTGCACGGGTACTTC…
Opto-GPR150	ATGAAAACGATCATCGCCCTGAGCTACATCTTCTGCCTGGTATTCGCCATGTACACCGATATAGAGATGAACAGGCTGGGAAAGGATAGCCTCATGAACGGGACCGAGGGCCCAAACTTCTACGTGCCTTTCTCCAACAAGACGGGCGTGGTGCGCAGCCCCTTCGAGGCCCCGCAGTACTACCTGGCGGAGCCATGGCAGTTCTCCATGCTGGCCGCCTACATGTTCCTGCTGATCATGCTTGGCTTCCCCATCAACTTCCTCACGCTGTACGTCCTGTGCGGCGGCGGCGGGCCCTGGGCGGGCCCCAAGCGTCGCAAGCTCAACTACATCCTGCTCAACCTGGCCGTGGCCGACCTCTTCATGGTGTTCGGGGGCTTCACCACCACCCTCTACACC…
Opto-GPR151	ATGAAAACGATCATCGCCCTGAGCTACATCTTCTGCCTGGTATTCGCCATGTACACCGATATAGAGATGAACAGGCTGGGAAAGGATAGCCTCATGAACGGGACCGAGGGCCCAAACTTCTACGTGCCTTTCTCCAACAAGACGGGCGTGGTGCGCAGCCCCTTCGAGGCCCCGCAGTACTACCTGGCGGAGCCATGGCAGTTCTCCATGCTGGCCGCCTACATGTTCCTGCTGATCATGCTTGGCTTCCCCATCAACTTCCTCACGCTGTACGTCCTCCTTCACAATGCTTGGAAAGGAAAGCCATCCATGCTCAACTACATCCTGCTCAACCTGGCCGTGGCCGACCTCTTCATGGTGTTCGGGGGCTTCACCACCACCCTCTACACCTCTCTGCAC…
Opto-GPR152	ATGAAAACGATCATCGCCCTGAGCTACATCTTCTGCCTGGTATTCGCCATGTACACCGATATAGAGATGAACAGGCTGGGAAAGGATAGCCTCATGAACGGGACCGAGGGCCCAAACTTCTACGTGCCTTTCTCCAACAAGACGGGCGTGGTGCGCAGCCCCTTCGAGGCCCCGCAGTACTACCTGGCGGAGCCATGGCAGTTCTCCATGCTGGCCGCCTACATGTTCCTGCTGATCATGCTTGGCTTCCCCATCAACTTCCTCACGCTGTACGTCGCCGGCTCCCAGGCCCGGCATGGAGCTGGCACGCGACTCAACTACATCCTGCTCAACCTGGCCGTGGCCGACCTCTTCATGGTGTTCGGGGGCTTCACCACCACCCTCTACACCTCTCTGCAC…
Opto-GPR153	ATGAAAACGATCATCGCCCTGAGCTACATCTTCTGCCTGGTATTCGCCATGTACACCGATATAGAGATGAACAGGCTGGGAAAGGATAGCCTCATGAACGGGACCGAGGGCCCAAACTTCTACGTGCCTTTCTCCAACAAGACGGGCGTGGTGCGCAGCCCCTTCGAGGCCCCGCAGTACTACCTGGCGGAGCCATGGCAGTTCTCCATGCTGGCCGCCTACATGTTCCTGCTGATCATGCTTGGCTTCCCCATCAACTTCCTCACGCTGTACGTCGTTGGCGCCAAGCAGAAGAAGTGGAAGCCCCTCAACTACATCCTGCTCAACCTGGCCGTGGCCGACCTCTTCATGGTGTTCGGGGGCTTCACCACCACCCTCTACACCTCTCTGCACGGGTAC…
Opto-GPR160	ATGAAAACGATCATCGCCCTGAGCTACATCTTCTGCCTGGTATTCGCCATGTACACCGATATAGAGATGAACAGGCTGGGAAAGGATAGCCTCATGAACGGGACCGAGGGCCCAAACTTCTACGTGCCTTTCTCCAACAAGACGGGCGTGGTGCGCAGCCCCTTCGAGGCCCCGCAGTACTACCTGGCGGAGCCATGGCAGTTCTCCATGCTGGCCGCCTACATGTTCCTGCTGATCATGCTTGGCTTCCCCATCAACTTCCTCACGCTGTACGTCACACTAGGAATGAGAAGAAAAAACACCTGTCAAAATCTCAACTACATCCTGCTCAACCTGGCCGTGGCCGACCTCTTCATGGTGTTCGGGGGCTTCACCACCACCCTCTACACCTCTCTGCAC…
Opto-GPR161	ATGAAAACGATCATCGCCCTGAGCTACATCTTCTGCCTGGTATTCGCCATGTACACCGATATAGAGATGAACAGGCTGGGAAAGGATAGCCTCATGAACGGGACCGAGGGCCCAAACTTCTACGTGCCTTTCTCCAACAAGACGGGCGTGGTGCGCAGCCCCTTCGAGGCCCCGCAGTACTACCTGGCGGAGCCATGGCAGTTCTCCATGCTGGCCGCCTACATGTTCCTGCTGATCATGCTTGGCTTCCCCATCAACTTCCTCACGCTGTACGTCTTGTACAAGAAGTCCTACCTCCTCACCCTCCTCAACTACATCCTGCTCAACCTGGCCGTGGCCGACCTCTTCATGGTGTTCGGGGGCTTCACCACCACCCTCTACACCTCTCTGCACGGGTAC…
Opto-GPR162	ATGAAAACGATCATCGCCCTGAGCTACATCTTCTGCCTGGTATTCGCCATGTACACCGATATAGAGATGAACAGGCTGGGAAAGGATAGCCTCATGAACGGGACCGAGGGCCCAAACTTCTACGTGCCTTTCTCCAACAAGACGGGCGTGGTGCGCAGCCCCTTCGAGGCCCCGCAGTACTACCTGGCGGAGCCATGGCAGTTCTCCATGCTGGCCGCCTACATGTTCCTGCTGATCATGCTTGGCTTCCCCATCAACTTCCTCACGCTGTACGTCATCTCGGCCAAGCAGCAGAAGCACAAGCCACTCAACTACATCCTGCTCAACCTGGCCGTGGCCGACCTCTTCATGGTGTTCGGGGGCTTCACCACCACCCTCTACACCTCTCTGCACGGGTAC…
Opto-GPR171	ATGAAAACGATCATCGCCCTGAGCTACATCTTCTGCCTGGTATTCGCCATGTACACCGATATAGAGATGAACAGGCTGGGAAAGGATAGCCTCATGAACGGGACCGAGGGCCCAAACTTCTACGTGCCTTTCTCCAACAAGACGGGCGTGGTGCGCAGCCCCTTCGAGGCCCCGCAGTACTACCTGGCGGAGCCATGGCAGTTCTCCATGCTGGCCGCCTACATGTTCCTGCTGATCATGCTTGGCTTCCCCATCAACTTCCTCACGCTGTACGTCTTTATACAGAAGAATACGAATCACAGGTGTCTCAACTACATCCTGCTCAACCTGGCCGTGGCCGACCTCTTCATGGTGTTCGGGGGCTTCACCACCACCCTCTACACCTCTCTGCACGGGTAC…
Opto-GPR173	ATGAAAACGATCATCGCCCTGAGCTACATCTTCTGCCTGGTATTCGCCATGTACACCGATATAGAGATGAACAGGCTGGGAAAGGATAGCCTCATGAACGGGACCGAGGGCCCAAACTTCTACGTGCCTTTCTCCAACAAGACGGGCGTGGTGCGCAGCCCCTTCGAGGCCCCGCAGTACTACCTGGCGGAGCCATGGCAGTTCTCCATGCTGGCCGCCTACATGTTCCTGCTGATCATGCTTGGCTTCCCCATCAACTTCCTCACGCTGTACGTCGTGCTCAAGGAGCGTGCCCTGCACAAGGCTCTCAACTACATCCTGCTCAACCTGGCCGTGGCCGACCTCTTCATGGTGTTCGGGGGCTTCACCACCACCCTCTACACCTCTCTGCACGGGTAC…
Opto-GPR174	ATGAAAACGATCATCGCCCTGAGCTACATCTTCTGCCTGGTATTCGCCATGTACACCGATATAGAGATGAACAGGCTGGGAAAGGATAGCCTCATGAACGGGACCGAGGGCCCAAACTTCTACGTGCCTTTCTCCAACAAGACGGGCGTGGTGCGCAGCCCCTTCGAGGCCCCGCAGTACTACCTGGCGGAGCCATGGCAGTTCTCCATGCTGGCCGCCTACATGTTCCTGCTGATCATGCTTGGCTTCCCCATCAACTTCCTCACGCTGTACGTCTTTTATGGTTATATGAAAGAAACAAAACGACTCAACTACATCCTGCTCAACCTGGCCGTGGCCGACCTCTTCATGGTGTTCGGGGGCTTCACCACCACCCTCTACACCTCTCTGCACGGGTAC…
Opto-GPR176	ATGAAAACGATCATCGCCCTGAGCTACATCTTCTGCCTGGTATTCGCCATGTACACCGATATAGAGATGAACAGGCTGGGAAAGGATAGCCTCATGAACGGGACCGAGGGCCCAAACTTCTACGTGCCTTTCTCCAACAAGACGGGCGTGGTGCGCAGCCCCTTCGAGGCCCCGCAGTACTACCTGGCGGAGCCATGGCAGTTCTCCATGCTGGCCGCCTACATGTTCCTGCTGATCATGCTTGGCTTCCCCATCAACTTCCTCACGCTGTACGTCACTTGCCGCACAACCGTGTTCAAATCTGTCCTCAACTACATCCTGCTCAACCTGGCCGTGGCCGACCTCTTCATGGTGTTCGGGGGCTTCACCACCACCCTCTACACCTCTCTGCACGGGTAC…
Opto-GPR182	ATGAAAACGATCATCGCCCTGAGCTACATCTTCTGCCTGGTATTCGCCATGTACACCGATATAGAGATGAACAGGCTGGGAAAGGATAGCCTCATGAACGGGACCGAGGGCCCAAACTTCTACGTGCCTTTCTCCAACAAGACGGGCGTGGTGCGCAGCCCCTTCGAGGCCCCGCAGTACTACCTGGCGGAGCCATGGCAGTTCTCCATGCTGGCCGCCTACATGTTCCTGCTGATCATGCTTGGCTTCCCCATCAACTTCCTCACGCTGTACGTCAACTGGCGCGGCTCAGGCCGGGCAGGGCTGCTCAACTACATCCTGCTCAACCTGGCCGTGGCCGACCTCTTCATGGTGTTCGGGGGCTTCACCACCACCCTCTACACCTCTCTGCACGGGTAC…
Opto-GPR183	ATGAAAACGATCATCGCCCTGAGCTACATCTTCTGCCTGGTATTCGCCATGTACACCGATATAGAGATGAACAGGCTGGGAAAGGATAGCCTCATGAACGGGACCGAGGGCCCAAACTTCTACGTGCCTTTCTCCAACAAGACGGGCGTGGTGCGCAGCCCCTTCGAGGCCCCGCAGTACTACCTGGCGGAGCCATGGCAGTTCTCCATGCTGGCCGCCTACATGTTCCTGCTGATCATGCTTGGCTTCCCCATCAACTTCCTCACGCTGTACGTCATTGTTCAAAACAGGAAAAAAATCAACTCTCTCAACTACATCCTGCTCAACCTGGCCGTGGCCGACCTCTTCATGGTGTTCGGGGGCTTCACCACCACCCTCTACACCTCTCTGCACGGGTAC…
